# Supplementary material for: Impact of the 2015/2016 El Niño on the terrestrial carbon cycle constrained by bottom-up and top-down approaches
Source: Philos Trans R Soc Lond B Biol Sci. 2018 Oct 8;373(1760):20170304. doi: 10.1098/rstb.2017.0304 (PMC6178442; doi:10.1098/rstb.2017.0304)
Supplement: Supplementary Datasets [file rstb20170304supp1.zip]

Archive with 11 entries (10 files):
- 5_LSMs_NBP_annual.zip
- __MACOSX/
- __MACOSX/._1_File_Info_1_2_3.zip
- __MACOSX/._4.1_MMEM_NBP.zip
- __MACOSX/._4.2_MMEM_GPP.zip
- __MACOSX/._4.3_MMEM_TER.zip
- __MACOSX/._5_LSMs_NBP_annual.zip
- 1_File_Info_1_2_3.zip
- 4.1_MMEM_NBP.zip
- 4.2_MMEM_GPP.zip
- 4.3_MMEM_TER.zip
