# Supplementary material for: Impact of the 2015/2016 El Niño on the terrestrial carbon cycle constrained by bottom-up and top-down approaches
Source: Philos Trans R Soc Lond B Biol Sci. 2018 Oct 8;373(1760):20170304. doi: 10.1098/rstb.2017.0304 (PMC6178442; doi:10.1098/rstb.2017.0304)
Supplement: Supplementary Figures [file rstb20170304supp2.zip]

Archive with 8 entries (8 files):
- FS1.pdf
- FS2.pdf
- FS3.pdf
- FS4.pdf
- FS5.pdf
- FS6.pdf
- FS7.pdf
- Supplementary Figure captions.docx
